# Supplementary material for: Distinct high resolution genome profiles of early onset and late onset colorectal cancer integrated with gene expression data identify candidate susceptibility loci
Source: Mol Cancer. 2010 May 6;9:100. doi: 10.1186/1476-4598-9-100 (PMC2885343; doi:10.1186/1476-4598-9-100)
Supplement: Additional file 5 — Loci within the chromosome bands that show statistically different copy number changes in colorectal carcinomas between patient groups. Protein coding genes, miRNAs and pseudogenes in all regions with statistically significant difference in copy number between patient groups are extracted by using BioMart with Ensemble version 53. [file 1476-4598-9-100-S5.XLS]

## Sheet: Supplementary table 4
Chr	Band	Protein Coding Genes	miRNA	Pseudogenes
Gain
2	q35	SLC4A3, INHA, STK11IP, CHPF, TMEM198, OBSL1, GMPPA, ACCN4, SPEG, DES, DNPEP, PTPRN, AC114803.5, TUBA1, TUBA4B, DNAJB2, STK16, GLB1L, ANKZF1, ATG9A, ABCB6, ZFAND2B, C2orf24, FAM134A, IHH, NHEJ1, SLC23A3, CCDC108, CRYBA2, FEV, WNT10A, CDK5R2, WNT6, PRKAG3, CYP27A1, STK36, TTLL4, RNF25, BCS1L, ZNF142, PLCD4, RQCD1, USP37, CTDSP1, VIL1, C2orf62, SLC11A1, TMBIM1, AC021016.5-202, AC021016.5-204, PNKD, …	hsa-mir-153-1, hsa-mir-26b, AC068946.4, AC021016.5-203, hsa-mir-375	AC009502.2, AC009502.1, AC021016.5-201, AC009502.4
5	q13.2	AC146944.1-201, AC146944.1-203, AC146944.1-202, AC140134.2-202
10	q21.3	COL13A1, C10orf35, NEUROG3, TSPAN15		RP11-404C6.5, RP11-343J3.7, RP11-343J3.6, RP11-343J3.5, RP11-343J3.4, RP11-343J3.3, RP11-242G20.2
	q22.1	PSAP, C10orf54, C10orf105, CDH23, SLC29A3, UNC5B, PCBD1, SGPL1, C10orf27, ADAMTS14, PRF1, NODAL, KIAA1274, EIF4EBP2, LRRC20, NPFFR1, PPA1, SAR1A, TYSND1, AIFM2, H2AFY2	AL359832.33	RP11-367H5.5, RP11-367H5.8, RP11-104F15.7, RP11-399N22.3
	q22.3	SFTPA2, ZCCHC24, PPIF, ZMIZ1	AC074323.4	RP11-342M3.2, RP11-589B3.1, EIF5AP1
19	q13.2	CEACAM8, CEACAM1, CXCL17, LIPE, CNFN, MEGF8, PRR19, TMEM145, PAFAH1B3, CIC, AC006486.1, ERF, GSK3A, ZNF526, DEDD2, POU2F2, ZNF574, GRIK5, ATP1A3, RABAC1, ARHGEF1, CD79A, RPS19, DMRTC2, LYPD4, CEACAM3, CEACAM6, CEACAM5, CEACAM7, CEACAM4, CEACAM21, C19orf69, ATP5SL, B3GNT8, BCKDHA, EXOSC5, B9D2, TMEM91, TGFB1, CCDC97, HNRNPUL1, AXL, CYP2S1, CYP2F1, CYP2A13, CYP2G1P, CYP2A7P1, CYP2B6, CYP2B7P1, AC00…	AC118344.2-203, AC010616.5, hsa-mir-641	AC020956.8, AC005795.1, AC007842.1, AC011497.6, AC010412.9
	q13.31	PSG9, PSG4, PSG5, PSG2, PSG11, PSG6, PSG1, PSG8, PSG3
Loss
1	p31.3	NFIA
	q21.1	ACP6, BCL9, CHD1L, FMO5, PRKAB2	AL590667.7	RP11-325P15.2, RP11-337C18.6, RP11-337C18.7, AL356378.17, AL356378.17
2	q21.2	GPR39
4	p16.1	SLC2A9, DRD5, AC098976.2, AC105916.4, UNC93B5, DEFB131, AC116655.7-201, AC116655.7-213, AC116655.7-203, AC116655.7-204, AC116655.7-205, AC116655.7-206, AC116655.7-207, AC116655.7-208, AC116655.7-209, AC116655.7-210, AC116655.7-211	hsa-mir-548i-2	AC116655.7-212, AC116655.7-202
	p14	NSUN7, RBM47, CHRNA9, RHOH, N4BP2, AC098591.4, PDS5A	AC098869.3
	p13	APBB2
	p12	AC020593.1, OCIAD2, OCIAD1, FRYL, ZAR1, SLC10A4, SLAIN2, TEC, TXK, NPAL1, CNGA1, NFXL1, CORIN, ATP10D, COMMD8, GABRB1, GABRA4, COX7B2, GABRA2, GABRG1	AC107068.3	AC096952.5, AC107398.4
	p11		AC118282.4, AC119751.3
	q12	IGFBP7, POLR2B, C4orf14, REST, SPINK2, HOP, ARL9, SRP72, PAICS, PPAT, AASDH, AC068620.5, CEP135, EXOC1, NMU, PDCL2, CLOCK, TMEM165, SRD5A2L, KDR, KIT, PDGFRA, GSH2, CHIC2, AC095040.3, AC110792.3, LNX1, FIP1L1, SCFD2, RASL11B, USP46, SPATA18, SGCB, LRRC66, DCUN1D4	AC108209.4, AC110611.3, AC110298.5	AC068620.5, AC105384.3
	q13.1	EPHA5, AC023156.5, LPHN3, AC020741.4	AC095061.3	AC108048.6
	q13.2	UGT2B17, TMPRSS11E, AC074378.4, TMPRSS11B, YTHDC1, SYT14L, TMPRSS11F, TMPRSS11A, TMPRSS11D, GNRHR, UBA6, BRDG1, CENPC1	hsa-mir-1269	AC079880.6
	q21.3	AFF1, C4orf36
	q22.1	GRID2, TMSL3, AC093729.2, MMRN1, SNCA, GPRIN3, TIGD2, FAM13A1, NAP1L5, HERC3, PIG-Y, HERC5, HERC6, PPM1K, ABCG2, PKD2, SPP1, HSP90AB3P, MEPE, IBSP, DMP1, DSPP, SPARCL1, NUDT9, DHRS8, HSD17B13, KLHL8	AC083829.5	AC097520.2, AC092658.2, AC097484.3
	q22.2	SMARCAD1, ATOH1
	q22.3	PDHA2, UNC5C, BMPR1B, PDLIM5, PGDS	AC034154.6	AC109925.4
Chr	Band	Protein Coding Genes	miRNA	Pseudogenes
Loss
4	q23	AC092671.2, PPP3CA, EMCN, DDIT4L, H2AFZ, DNAJB14, MAP2K1IP1, DAPP1, MTTP, RG9MTD2, C4orf17, ADH7, ADH1B, ADH1C, ADH6, ADH4, ADH5, METAP1, FAM177A2, EIF4E, TSPAN5, RAP1GDS1, C4orf37	hsa-mir-1255a, AC121157.2	AC108159.5, AC073855.5, AC092671.2
	q24	SCYE1, AC004053.1, NPNT, GSTCD, INTS12, AC105391.1, PPA2, TET2, CXXC4, TACR3, CENPE, BDH2, NHEDC2, NHEDC1, CISD2, UBE2D3, MANBA, NFKB1, SLC39A8, BANK1	AC096742.3, AC004066.1, AC093628.3, AC093680.2	AC004066.1, AF224669.1
	q25	LARP7, C4orf21, AC023886.7, NEUROG2, ALPK1, TIFA, C4orf16, C4orf32, PITX2, ENPEP, ELOVL6, EGF, LRIT3, RRH, GAR1, CFI, PLA2G12A, CASP6, CCDC109B, SEC24B, COL25A1, AGXT2L1, AC107071.3, RPL34, LEF1, HADH, CYP2U1, SGMS2, PAPSS1, DKK2	hsa-mir-302c, hsa-mir-576, hsa-mir-302b, hsa-mir-302a, hsa-mir-302d, AC024198.7, AC005187.1, hsa-mir-367, hsa-mir-297	AC106864.5, AC104663.3
	q26	FABP2, AC092656.1-201, USP53, AC092656.1-202, MYOZ2, SYNPO2, SEC24D, AC110079.3, CEP170L, PRSS12, TRAM1L1, NDST3, NDST4, UGT8, ARSJ, CAMK2D, AC093879.3, ANK2	hsa-mir-577	AC093752.2, AC106892.3, AC093752.2, AC092661.2, AC113617.2
	q27	FGF2, BBS12, IL21, IL2, ADAD1, KIAA1109, TRPC3, BBS7, CCNA2, EXOSC9, TMEM155, ANXA5, GPR103, TNIP3, C4orf31, PRDM5, MAD2L1, PDE5A		AC093816.3, AC097533.1
	q28.1	PLK4, HSPA4L, SLC25A31, INTU, FAT4, ANKRD50, SPRY1, SPATA5, NUDT6	AC109357.3	AC108075.3, AC097474.3, AC093589.3
	q28.2	C4orf33, SCLT1, PHF17, PGRMC2, LARP2, C4orf29, MFSD8
10	p11.1			RP11-453N3.5
11	p11.12	OR4C46, OR4A5, AC024405.6, AC109635.6, OR4C12, OR4C13, AP006587.1, AC130364.5, AC136759.4, TYRL, FOLH1, AC084851.2-202, AC084851.2-203, AC084851.2-201, AC027369.8-201, AC027369.8-202, AC027369.8-203
	p11.2	OR4A47		AC134982.5
	q11	OR4A15, OR4A16, AP005597.2-201, AP005597.2-202, TRIM48
19	p12	ZNF626
20	q11.1	FRG1B, AL441988.11, AL121762.13	AL441988.11	MLLT10L, RP4-610C12.2
