# Supplementary material for: Distinct high resolution genome profiles of early onset and late onset colorectal cancer integrated with gene expression data identify candidate susceptibility loci
Source: Mol Cancer. 2010 May 6;9:100. doi: 10.1186/1476-4598-9-100 (PMC2885343; doi:10.1186/1476-4598-9-100)
Supplement: Additional file 6 — Genes that show corresponding mRNA expression and DNA copy number changes in early onset CRCs. Genes (with respective probe IDs) with mRNA expression levels corresponding to DNA copy number, also situated in regions with statistically significant difference in early onset compared to late onset patients are listed. The expression ratio is calculated as median expression in samples with gain or loss divided by median expression in samples with normal copy number. The number of tumors with copy number aberration in the early onset and late onset groups are indicated, as well as the P-value. The resulting genes are primarily sorted by increasing P-value, based on aCGH-analysis alone, followed by a sort based on the expression-ratio. [file 1476-4598-9-100-S6.XLS]

## Sheet: Supplementary table 5
Gene Symbol#	Probe ID*	Chr	Mbps from pter	Expression Ratio	Young onset (n=23)	Old onset (n=17)	P- value
Gain
CLC	118354	19	44.9137	5.21878	7	0	0.0141928
FCGBP	118361	19	45.0458	4.23732	7	0	0.0141928
LOC199725	123404	19	44.8212	2.11459	7	0	0.0141928
SERTAD1	183615	19	45.6203	1.59603	7	0	0.0141928
PSG4	228607	19	48.3887	1.542	7	0	0.0141928
SERTAD3	113820	19	45.6386	1.51184	7	0	0.0141928
CEACAM7	194623	19	46.8691	4.65212	6	0	0.0295237
hCG1641029.5§	218092	19	46.0062	2.77826	6	0	0.0295237
CD79A	142262	19	47.0732	2.57514	6	0	0.0295237
IGFBP2	161608	2	217.324	2.04615	6	0	0.0295237
GRIK5	196014	19	47.1943	1.86996	6	0	0.0295237
hCG2041592	156952	10	71.5946	1.72339	6	0	0.0295237
FLJ46536 (RUFY4)	210628	2	218.725	1.69134	6	0	0.0295237
NEUROG3	172885	10	71.0018	1.67678	6	0	0.0295237
LTBP4	162965	19	45.7969	1.67302	6	0	0.0295237
WNT10A	150457	2	219.571	1.58607	6	0	0.0295237
ZNF574	130858	19	47.2664	1.58056	6	0	0.0295237
MR-1	163551	2	218.961	1.53411	6	0	0.0295237
DEDD2	221242	19	47.3946	1.53312	6	0	0.0295237
SLC4A3	110560	2	220.318	1.50165	6	0	0.0295237
Loss
GABRA2	122707	4	46.0926	0.516015	12	2	0.0172319
ATP10D	195290	4	47.3283	0.584185	12	2	0.0172319
CNGA1	189372	4	47.779	0.597459	12	2	0.0172319
COMMD8	127990	4	47.2937	0.666407	12	2	0.0172319
ZAR1	162393	4	48.3332	0.70108	12	2	0.0172319
CORIN	181608	4	47.4369	0.713072	12	2	0.0172319
KIAA1458 (SLAIN2)	209856 / 203299	4	48.1843	0.720575	12	2	0.0172319
PTPN13	188871	4	87.8731	0.694567	11	2	0.020421
SGCB	128263	4	52.7308	0.626965	13	3	0.0218498
SMARCAD1	150872	4	95.4867	0.672396	13	3	0.0218498
LOC441235|LOC442555	160635	7	57.5004	0.663225	6	0	0.0295237
hCG38404.3§	214509	11	50.1837	0.663242	6	0	0.0295237
LOC391661	152373	4	68.9948	0.300363	12	3	0.0463628
ARSJ	120390	4	115.179	0.367214	12	3	0.0463628
ADH6	182686	4	100.483	0.386534	12	3	0.0463628
SPP1	186825	4	89.254	0.405393	12	3	0.0463628
BANK1	102334	4	103.069	0.429268	12	3	0.0463628
HSPA4L	103696	4	129.061	0.451827	12	3	0.0463628
ADH1A	124299	4	100.555	0.454406	12	3	0.0463628
FABP2	139850	4	120.596	0.472303	12	3	0.0463628
HERC3	206893	4	89.8708	0.497965	12	3	0.0463628
PDZK6	120648	4	128.912	0.499029	12	3	0.0463628
PPM1K	191909	4	89.5402	0.503036	12	3	0.0463628
hCG2040199 (LOC644578)	213961	4	64.0433	0.506928	12	3	0.0463628
FAM13A1	116936 / 174186	4	90.0043	0.533802	12	3	0.0463628
NAP1L5	225518	4	89.9742	0.534433	12	3	0.0463628
LOC401132	410920	4	57.3299	0.535365	12	3	0.0463628
FLJ35630 (BBS2)	211223	4	124.011	0.545123	12	3	0.0463628
NMU	102108	4	56.3023	0.548511	12	3	0.0463628
DCUN1D4	190751	4	52.5502	0.553037	12	3	0.0463628
ADH1C	112201	4	100.615	0.558065	12	3	0.0463628
UGT8	180976	4	115.901	0.56054	12	3	0.0463628
SRD5A2L	160030	4	56.0533	0.569578	12	3	0.0463628
FLJ20273 (RBM47)	203132	4	40.2667	0.569968	12	3	0.0463628
HIP2	211931	4	39.5224	0.581729	12	3	0.0463628
FLJ20184	164765	4	106.831	0.583798	12	3	0.0463628
NUDT6	179802	4	124.171	0.590736	12	3	0.0463628
MANBA	142447	4	103.91	0.594698	12	3	0.0463628
USP53	107970	4	120.519	0.597639	12	3	0.0463628
DHRS8	150611	4	88.6149	0.599596	12	3	0.0463628
ENPEP	193334	4	111.755	0.605995	12	3	0.0463628
IF	130089 / 154694	4	111.019	0.607543	12	3	0.0463628
PDE5A	192105	4	120.777	0.617577	12	3	0.0463628
DHRS6	200280 / 160195	4	104.358	0.619956	12	3	0.0463628
hCG2027440	703360	4	69.0153	0.621452	12	3	0.0463628
KLHL8	180465	4	88.4394	0.625024	12	3	0.0463628
MTTP	190207	4	100.853	0.636755	12	3	0.0463628
HERC6	115411	4	89.6571	0.643106	12	3	0.0463628
SNCA	170285	4	91.0039	0.647061	12	3	0.0463628
MGC26963 (SGMS2)	211048	4	109.172	0.648479	12	3	0.0463628
SEC24D	106096	4	120.002	0.657711	12	3	0.0463628
PLA2G12A	106464	4	110.992	0.667774	12	3	0.0463628
USP46	167571	4	53.3021	0.670827	12	3	0.0463628
RPL34	107386	4	109.899	0.671783	12	3	0.0463628
hCG2027781	232482	4	100.367	0.675272	12	3	0.0463628
LOC132321 (C4orf33)	111742	4	130.373	0.676211	12	3	0.0463628
TIGD2	224433	4	90.3911	0.67769	12	3	0.0463628
UBE2D3	224445 / 131436	4	104.074	0.679184	12	3	0.0463628
LOC401152 (C4orf3)	209485	4	120.576	0.681312	12	3	0.0463628
FLJ39370 (C4orf32)	227890	4	113.424	0.686403	12	3	0.0463628
RAP1GDS1	200001	4	99.5398	0.689352	12	3	0.0463628
FLJ11850 (USP46)	140769	4	53.2953	0.692912	12	3	0.0463628
C4orf14	188450	4	57.6704	0.698006	12	3	0.0463628
AASDH	107813	4	57.0454	0.698843	12	3	0.0463628
RG9MTD2	125412	4	100.825	0.700338	12	3	0.0463628
SLC39A8	197832	4	103.54	0.702271	12	3	0.0463628
ALPK1	117279	4	113.656	0.70763	12	3	0.0463628
hCG1746715.1	115123	4	56.0719	0.708062	12	3	0.0463628
TRAM1L1	102776	4	118.362	0.708687	12	3	0.0463628
EIF4E	195966	4	100.158	0.716956	12	3	0.0463628
hCG39909.2	112937	4	119.557	0.722197	12	3	0.0463628
PPA2	151855	4	106.648	0.725439	12	3	0.0463628
CHRNA9	156772	4	40.1784	0.725532	12	3	0.0463628
C4orf16 (AP1AR)	113683	4	113.511	0.726502	12	3	0.0463628
TIFA	206048	4	113.554	0.727249	12	3	0.0463628
CASP6	146446	4	110.967	0.727315	12	3	0.0463628
LOC550112	232536	4	68.3958	0.727753	12	3	0.0463628
LOC441016	178181	4	54.2826	0.728489	12	3	0.0463628
PPAT	156570	4	57.1005	0.729011	12	3	0.0463628
MAP2K1IP1	142616	4	101.16	0.732651	12	3	0.0463628
FLJ10808 (UBA6)	146709	4	68.3113	0.734061	12	3	0.0463628
MGC16169 (TBCK)	162024	4	107.325	0.734103	12	3	0.0463628
ANXA5	226790	4	122.947	0.742189	12	3	0.0463628
EXOC1	122416	4	56.5608	0.743165	12	3	0.0463628
LOC493856 (CISD2)	215679	4	104.148	0.744321	12	3	0.0463628
POLR2B	159729	4	57.686	0.746311	12	3	0.0463628
REST	224001	4	57.615	0.748598	12	3	0.0463628
# AB1700 annotation file (version;20060930_ab1700_human, Applied Biosystems)
§ pseudogene
() new approved gene names according to GeneCards/EntrezGene
* AB1700 gene expression microarrays
